# Supplementary material for: A Review of In Vivo and Clinical Studies Applying Scaffolds and Cell Sheet Technology for Periodontal Ligament Regeneration
Source: Biomolecules. 2022 Mar 11;12(3):435. doi: 10.3390/biom12030435 (PMC8945901; doi:10.3390/biom12030435)
Supplement: Supplementary file 1 [file biomolecules-12-00435-s001.zip]

Archive with 1 entries (1 files):
- biomolecules-1607320-supplementary.pdf
